# Supplementary material for: Genetic Diversity and Structure of Lolium Species Surveyed on Nuclear Simple Sequence Repeat and Cytoplasmic Markers
Source: Front Plant Sci. 2017 Apr 21;8:584. doi: 10.3389/fpls.2017.00584 (PMC5399756; doi:10.3389/fpls.2017.00584)
Supplement: Table S1 — The materials used in this study. [file Table1.XLSX]

## Sheet: Sheet1
Table S1 The materials used in this study
Sample No. 1	Sample No. 2	Genebank No.3	Species	Pollination behavior	Origin	Group4	Group5
1	1	PI 107071	L. rigidum	Cross pollination	Former Soviet Union	C5	C2
2		PI 107071	L. rigidum	Cross pollination	Former Soviet Union	C5
3		PI 107071	L. rigidum	Cross pollination	Former Soviet Union	C5
4	2	PI 196336	L. rigidum	Cross pollination	Australia	C5	C2
5		PI 196336	L. rigidum	Cross pollination	Australia	C5
6		PI 196336	L. rigidum	Cross pollination	Australia	C5
7	3	PI 202676	L. rigidum	Cross pollination	Jordan	C3	C2
8		PI 202676	L. rigidum	Cross pollination	Jordan	C5
9		PI 202676	L. rigidum	Cross pollination	Jordan	C3
10	4	PI 204080	L. rigidum	Cross pollination	Cyprus	C5	C2
11		PI 204080	L. rigidum	Cross pollination	Cyprus	C5
12		PI 204080	L. rigidum	Cross pollination	Cyprus	C5
13	5	PI 204081	L. rigidum	Cross pollination	Cyprus	C5	C2
14		PI 204081	L. rigidum	Cross pollination	Cyprus	C5
15		PI 204081	L. rigidum	Cross pollination	Cyprus	C5
16	6	PI 239731	L. rigidum	Cross pollination	Egypt	C5	C2
17	7	PI 239735	L. rigidum	Cross pollination	Libya	C5	C1
18		PI 239735	L. rigidum	Cross pollination	Libya	C5
19		PI 239735	L. rigidum	Cross pollination	Libya	C5
20	8	PI 239736	L. rigidum	Cross pollination	Libya	C5	C1
21		PI 239736	L. rigidum	Cross pollination	Libya	C5
22		PI 239736	L. rigidum	Cross pollination	Libya	C5
23	9	PI 239741	L. rigidum	Cross pollination	Algeria	C5	C2
24		PI 239741	L. rigidum	Cross pollination	Algeria	C5
25		PI 239741	L. rigidum	Cross pollination	Algeria	C5
26	10	PI 239742	L. rigidum	Cross pollination	Algeria	C5	C2
27		PI 239742	L. rigidum	Cross pollination	Algeria	C5
28		PI 239742	L. rigidum	Cross pollination	Algeria	C5
29	11	PI 239743	L. rigidum	Cross pollination	Algeria	C5	C2
30		PI 239743	L. rigidum	Cross pollination	Algeria	C5
31		PI 239743	L. rigidum	Cross pollination	Algeria	C5
32	12	PI 239744	L. rigidum	Cross pollination	Algeria	C5	C2
33		PI 239744	L. rigidum	Cross pollination	Algeria	C5
34		PI 239744	L. rigidum	Cross pollination	Algeria	C5
35	13	PI 239763	L. rigidum	Cross pollination	Morocco	C5	C2
36		PI 239763	L. rigidum	Cross pollination	Morocco	C5
37		PI 239763	L. rigidum	Cross pollination	Morocco	C5
38	14	PI 239764	L. rigidum	Cross pollination	Morocco	C5	C2
39		PI 239764	L. rigidum	Cross pollination	Morocco	C5
40		PI 239764	L. rigidum	Cross pollination	Morocco	C5
41	15	PI 239765	L. rigidum	Cross pollination	Morocco	C5	C2
42		PI 239765	L. rigidum	Cross pollination	Morocco	C5
43		PI 239765	L. rigidum	Cross pollination	Morocco	C5
44	16	PI 239766	L. rigidum	Cross pollination	Morocco	C5	C2
45		PI 239766	L. rigidum	Cross pollination	Morocco	C5
46		PI 239766	L. rigidum	Cross pollination	Morocco	C5
47	17	PI 239782	L. rigidum	Cross pollination	Protugal	C5	C2
48		PI 239782	L. rigidum	Cross pollination	Protugal	C5
49		PI 239782	L. rigidum	Cross pollination	Protugal	C5
50	18	PI 239783	L. rigidum	Cross pollination	Protugal	C6	C2
51		PI 239783	L. rigidum	Cross pollination	Protugal	C5
52		PI 239783	L. rigidum	Cross pollination	Protugal	C5
53	19	PI 239784	L. rigidum	Cross pollination	Protugal	C5	C2
54		PI 239784	L. rigidum	Cross pollination	Protugal	C5
55		PI 239784	L. rigidum	Cross pollination	Protugal	C5
56	20	PI 239792	L. rigidum	Cross pollination	Greece	C5	C2
57		PI 239792	L. rigidum	Cross pollination	Greece	C5
58		PI 239792	L. rigidum	Cross pollination	Greece	C5
59	21	PI 239793	L. rigidum	Cross pollination	Greece	C5	C3
60		PI 239793	L. rigidum	Cross pollination	Greece	C5
61		PI 239793	L. rigidum	Cross pollination	Greece	C6
62	22	PI 239794	L. rigidum	Cross pollination	Iran	C6	C3
63		PI 239794	L. rigidum	Cross pollination	Iran	C6
64		PI 239794	L. rigidum	Cross pollination	Iran	C6
65	23	PI 239795	L. rigidum	Cross pollination	Iran	C6	C2
66		PI 239795	L. rigidum	Cross pollination	Iran	C6
67		PI 239795	L. rigidum	Cross pollination	Iran	C6
68	24	PI 250803	L. rigidum	Cross pollination	Egypt	C5	C2
69		PI 250803	L. rigidum	Cross pollination	Egypt	C5
70		PI 250803	L. rigidum	Cross pollination	Egypt	C5
71	27	PI 165555	L. temulentum	Inbreeding	India	C1	C2
72	28	PI 170516	L. temulentum	Inbreeding	Turkey	C1	C2
73	29	PI 170517	L. temulentum	Inbreeding	Turkey	C1	C2
74	30	PI 170518	L. temulentum	Inbreeding	Turkey	C1	C2
75	31	PI 170520	L. temulentum	Inbreeding	Turkey	C1	C2
76	32	PI 176624	L. temulentum	Inbreeding	Turkey	C1	C2
77	33	PI 179359	L. temulentum	Inbreeding	Turkey	C1	C2
78	34	PI 195000	L. temulentum	Inbreeding	Ethiopia	C1	C2
79	35	PI 196866	L. temulentum	Inbreeding	Ethiopia	C1	C2
80	36	PI 197439	L. temulentum	Inbreeding	Ethiopia	C1	C2
81	37	PI 206691	L. temulentum	Inbreeding	Turkey	C1	C2
82	38	PI 218085	L. temulentum	Inbreeding	Pakistan	C1	C3
83	39	PI 219594	L. temulentum	Inbreeding	Pakistan	C1	C2
84	40	PI 219925	L. temulentum	Inbreeding	Afghanistan	C1	C2
85	41	PI 220103	L. temulentum	Inbreeding	Afghanistan	C1	C2
86	42	PI 220525	L. temulentum	Inbreeding	Afghanistan	C1	C2
87	43	PI 220526	L. temulentum	Inbreeding	Afghanistan	C1	C3
88	44	PI 220527	L. temulentum	Inbreeding	Afghanistan	C1	C3
89	45	PI 220807	L. temulentum	Inbreeding	Afghanistan	C1	C3
90	46	PI 239799	L. temulentum	Inbreeding	Bisotoon, Iran	C1	C3
91	47	PI 239800	L. temulentum	Inbreeding	Gorgan, Iran	C1	C1
92	48	PI 249725	L. temulentum	Inbreeding	Greece	C1	C3
93	49	PI 287848	L. temulentum	Inbreeding	Spain	C1	C1
94	50	PI 298417	L. temulentum	Inbreeding	Turkey	C1	C2
95	51	PI 302664	L. temulentum	Inbreeding	India	C1	C3
96	52	PI 331394	L. temulentum	Inbreeding	Ethiopia	C1	C3
97	53	PI 391427	L. temulentum	Inbreeding	Morocco	C1	C3
98	54	PI 415813	L. temulentum	Inbreeding	Switzerland	C1	C2
99	55	PI 422589	L. temulentum	Inbreeding	Morocco	C1	C2
100	56	PI 477121	L. temulentum	Inbreeding	Germany	C1	C3
101	61	PI 222062	L. persicum	Inbreeding	Afghanistan	C1	C3
102	62	PI 222807	L. persicum	Inbreeding	Iran	C1	C3
103	63	PI 229764	L. persicum	Inbreeding	Iran	C1	C3
104	64	PI 230110	L. persicum	Inbreeding	Iran	C1	C3
105	65	PI 239727	L. persicum	Inbreeding	Iran	C1	C3
106	66	PI 239728	L. persicum	Inbreeding	Iran	C1	C3
107	67	PI 239729	L. persicum	Inbreeding	Iran	C1	C3
108	68	PI 269386	L. persicum	Inbreeding	Afghanistan	C1	C3
109	69	PI 314446	L. persicum	Inbreeding	Former Soviet Union	C1	C3
110	70	PI 317450	L. persicum	Inbreeding	Afghanistan	C1	C3
111	71	PI 545637	L. persicum	Inbreeding	Turkey	C1	C3
112	72	PI 545661	L. persicum	Inbreeding	Turkey	C1	C3
113	73	PI 545662	L. persicum	Inbreeding	Turkey	C1	C2
114	74	PI 545663	L. persicum	Inbreeding	Turkey	C1	C3
115	75	PI 545664	L. persicum	Inbreeding	Turkey	C1	C3
116	76	PI 545669	L. persicum	Inbreeding	Turkey	C1	C3
117	77	PI 545674	L. persicum	Inbreeding	Turkey	C1	C3
118	78	PI 545676	L. persicum	Inbreeding	Turkey	C1	C3
119	79	PI 545680	L. persicum	Inbreeding	Turkey	C1	C3
120	80	PI 283611	L. remotum	Inbreeding	France	C1	C3
121	81	PI 283613	L. remotum	Inbreeding	Sweden	C1	C3
122	25	PI 239775	L. rigidum	Cross pollination	Morocco	C4	C3
123		PI 239775	L. rigidum	Cross pollination	Morocco	C4
124		PI 239775	L. rigidum	Cross pollination	Cross pollination	C4
125	26	PI 250804	L. rigidum	Cross pollination	Egypt	C4	C3
126		PI 250804	L. rigidum	Cross pollination	Egypt	C3
127		PI 250804	L. rigidum	Cross pollination	Egypt	C3
128	87	Accent	L. perenne	Cross pollination	Japan	C3	C3
129		Accent	L. perenne	Cross pollination	Japan	C3
130		Accent	L. perenne	Cross pollination	Japan	C3
131	160	Waseaoba	L. multiflorum	Cross pollination	Japan	C4	C3
132		Waseaoba	L. multiflorum	Cross pollination	Japan	C5
133		Waseaoba	L. multiflorum	Cross pollination	Japan	C4
134	57	PI239802	L. temulentum	Cross pollination	Iran	C1	C3
135	58	No.132	L. temulentum	Cross pollination	unknown	C1	C3
136	59	No.143	L. temulentum	Cross pollination	unknown	C1	C3
137	60	Ba3081	L. temulentum	Cross pollination	England	C1	C3
138	85		L. canariense	Cross pollination	Spain	C7	C1
139	82		L. edwardii	Cross pollination	Spain	C7	C3
140	83		L. subulatum	Inbreeding	Argentina	C3	C2
141	84	PI 197310	L. subulatum	Inbreeding	Argentina	C3	C1
142		PI 197310	L. subulatum	Inbreeding	Argentina	C3
143		PI 197310	L. subulatum	Inbreeding	Argentina	C3
144	86	PI 320544	L. canariense	Cross pollination	Spain	C7	C2
145		PI 320544	L. canariense	Cross pollination	Spain	C7
146		PI 320544	L. canariense	Cross pollination	Spain	C7
147	88	PI 187222	L. perenne	Cross pollination	Belgium	C2	C1
148		PI 187222	L. perenne	Cross pollination	Belgium	C3
149		PI 187222	L. perenne	Cross pollination	Belgium	C3
150	89	PI 197270	L. perenne	Cross pollination	Finland	C3	C2
151		PI 197270	L. perenne	Cross pollination	Finland	C3
152		PI 197270	L. perenne	Cross pollination	Finland	C3
153	90	PI 200322	L. perenne	Cross pollination	Denmark	C3	C1
154		PI 200322	L. perenne	Cross pollination	Denmark	C3
155		PI 200322	L. perenne	Cross pollination	Denmark	C3
156	116	PI 202451	L. perenne	Cross pollination		C3	C1
157	91	PI 204879	L. perenne	Cross pollination	Turkey	C3	C1
158		PI 204879	L. perenne	Cross pollination	Turkey	C3
159		PI 204879	L. perenne	Cross pollination	Turkey	C3
160	92	PI 204881	L. perenne	Cross pollination	Turkey	C3	C3
161		PI 204881	L. perenne	Cross pollination	Turkey	C3
162		PI 204881	L. perenne	Cross pollination	Turkey	C3
163	93	PI 206376	L. perenne	Cross pollination	Cyprus	C3	C1
164		PI 206376	L. perenne	Cross pollination	Cyprus	C3
165		PI 206376	L. perenne	Cross pollination	Cyprus	C3
166	94	PI 220178	L. perenne	Cross pollination	Afghanistan	C3	C1
167		PI 220178	L. perenne	Cross pollination	Afghanistan	C3
168		PI 220178	L. perenne	Cross pollination	Afghanistan	C3
169	95	PI 229702	L. perenne	Cross pollination	Iran	C3	C2
170		PI 229702	L. perenne	Cross pollination	Iran	C3
171		PI 229702	L. perenne	Cross pollination	Iran	C3
172	96	PI 231569	L. perenne	Cross pollination	Libya	C3	C1
173		PI 231569	L. perenne	Cross pollination	Libya	C4
174		PI 231569	L. perenne	Cross pollination	Libya	C3
175	97	PI 231578	L. perenne	Cross pollination	Algeria	C2	C2
176		PI 231578	L. perenne	Cross pollination	Algeria	C2
177		PI 231578	L. perenne	Cross pollination	Algeria	C2
178	98	PI 231588	L. perenne	Cross pollination	Algeria	C2	C1
179		PI 231588	L. perenne	Cross pollination	Algeria	C2
180		PI 231588	L. perenne	Cross pollination	Algeria	C2
181	99	PI 231597	L. perenne	Cross pollination	Greece	C2	C1
182		PI 231597	L. perenne	Cross pollination	Greece	C2
183		PI 231597	L. perenne	Cross pollination	Greece	C2
184	100	PI 231605	L. perenne	Cross pollination	Portugal	C4	C1
185		PI 231605	L. perenne	Cross pollination	Portugal	C4
186		PI 231605	L. perenne	Cross pollination	Portugal	C4
187	101	PI 251141	L. perenne	Cross pollination	Former Serbia and Montenegro	C2	C1
188		PI 251141	L. perenne	Cross pollination	Former Serbia and Montenegro	C2
189		PI 251141	L. perenne	Cross pollination	Former Serbia and Montenegro	C2
190	102	PI 265351	L. perenne	Cross pollination	Chile	C2	C1
191		PI 265351	L. perenne	Cross pollination	Chile	C2
192		PI 265351	L. perenne	Cross pollination	Chile	C2
193	103	PI 267059	L. perenne	Cross pollination	Poland	C2	C1
194		PI 267059	L. perenne	Cross pollination	Poland	C2
195		PI 267059	L. perenne	Cross pollination	Poland	C2
196	117	PI 275660	L. perenne	Cross pollination	Australia	C2	C1
197	104	PI 287855	L. perenne	Cross pollination	Spain	C6	C2
198		PI 287855	L. perenne	Cross pollination	Spain	C6
199		PI 287855	L. perenne	Cross pollination	Spain	C6
200	105	PI 298091	L. perenne	Cross pollination	Hungary	C2	C1
201		PI 298091	L. perenne	Cross pollination	Hungary	C2
202		PI 298091	L. perenne	Cross pollination	Hungary	C2
203	106	PI 303011	L. perenne	Cross pollination	United Kingdom	C2	C1
204		PI 303011	L. perenne	Cross pollination	United Kingdom	C2
205		PI 303011	L. perenne	Cross pollination	United Kingdom	C2
206	107	PI 303022	L. perenne	Cross pollination	Netherlands	C2	C2
207		PI 303023	L. perenne	Cross pollination	Netherlands	C2
208		PI 303024	L. perenne	Cross pollination	Netherlands	C2
209	108	PI 303031	L. perenne	Cross pollination	Netherlands	C2	C1
210		PI 303032	L. perenne	Cross pollination	Netherlands	C2
211		PI 303033	L. perenne	Cross pollination	Netherlands	C2
212	118	PI 403877	L. perenne	Cross pollination	Canada	C4	C1
213		PI 403877	L. perenne	Cross pollination	Canada	C4
214	109	PI 403889	L. perenne	Cross pollination	Canada	C4	C3
215		PI 403889	L. perenne	Cross pollination	Canada	C4
216	110	PI 418707	L. perenne	Cross pollination	Romania	C2	C2
217		PI 418707	L. perenne	Cross pollination	Romania	C4
218		PI 418707	L. perenne	Cross pollination	Romania	C2
219	114	PI 418714	L. perenne	Cross pollination	Italy	C2	C1
220	115	PI 418726	L. perenne	Cross pollination	France	C2	C1
221	111	PI 418727	L. perenne	Cross pollination	France	C2	C1
222		PI 418727	L. perenne	Cross pollination	France	C2
223		PI 418727	L. perenne	Cross pollination	France	C2
224	112	PI 423136	L. perenne	Cross pollination	Spain	C6	C1
225		PI 423136	L. perenne	Cross pollination	Spain	C6
226		PI 423136	L. perenne	Cross pollination	Spain	C6
227	113	PI 462339	L. perenne	Cross pollination	New Zealand	C2	C2
228		PI 462339	L. perenne	Cross pollination	New Zealand	C2
229		PI 462339	L. perenne	Cross pollination	New Zealand	C2
230	119	PI 170519	L. multiflorum	Cross pollination	Turkey	C4	C1
231		PI 170519	L. multiflorum	Cross pollination	Turkey	C4
232		PI 170519	L. multiflorum	Cross pollination	Turkey	C4
233	120	PI 189389	L. multiflorum	Cross pollination	New Zealand	C4	C3
234		PI 189389	L. multiflorum	Cross pollination	New Zealand	C4
235		PI 189389	L. multiflorum	Cross pollination	New Zealand	C4
236	121	PI 193145	L. multiflorum	Cross pollination	Uruguay	C4	C2
237		PI 193145	L. multiflorum	Cross pollination	Uruguay	C4
238		PI 193145	L. multiflorum	Cross pollination	Uruguay	C4
239	122	PI 199251	L. multiflorum	Cross pollination	Greece	C4	C2
240		PI 199251	L. multiflorum	Cross pollination	Greece	C4
241		PI 199251	L. multiflorum	Cross pollination	Greece	C4
242	123	PI 200344	L. multiflorum	Cross pollination	Israel	C4	C2
243		PI 200344	L. multiflorum	Cross pollination	Israel	C4
244		PI 200344	L. multiflorum	Cross pollination	Israel	C4
245	124	PI 201980	L. multiflorum	Cross pollination	Uruguay	C4	C1
246		PI 201980	L. multiflorum	Cross pollination	Uruguay	C4
247		PI 201980	L. multiflorum	Cross pollination	Uruguay	C4
248	125	PI 202509	L. multiflorum	Cross pollination	Morocco	C4	C2
249		PI 202509	L. multiflorum	Cross pollination	Morocco	C4
250		PI 202509	L. multiflorum	Cross pollination	Morocco	C4
251	126	PI 204878	L. multiflorum	Cross pollination	Turkey	C4	C2
252		PI 204878	L. multiflorum	Cross pollination	Turkey	C4
253		PI 204878	L. multiflorum	Cross pollination	Turkey	C4
254	127	PI 222526	L. multiflorum	Cross pollination	Iran	C4	C2
255		PI 222526	L. multiflorum	Cross pollination	Iran	C4
256		PI 222526	L. multiflorum	Cross pollination	Iran	C4
257	128	PI 223568	L. multiflorum	Cross pollination	Peru	C4	C2
258		PI 223568	L. multiflorum	Cross pollination	Peru	C4
259		PI 223568	L. multiflorum	Cross pollination	Peru	C4
260	129	PI 235038	L. multiflorum	Cross pollination	Sweden	C4	C2
261		PI 235038	L. multiflorum	Cross pollination	Sweden	C4
262		PI 235038	L. multiflorum	Cross pollination	Sweden	C4
263	130	PI 238886	L. multiflorum	Cross pollination	France	C4	C1
264		PI 238886	L. multiflorum	Cross pollination	France	C4
265		PI 238886	L. multiflorum	Cross pollination	France	C4
266	131	PI 240632	L. multiflorum	Cross pollination	France	C4	C1
267		PI 240632	L. multiflorum	Cross pollination	France	C4
268		PI 240632	L. multiflorum	Cross pollination	France	C4
269	132	PI 240698	L. multiflorum	Cross pollination	France	C4	C1
270		PI 240698	L. multiflorum	Cross pollination	France	C4
271		PI 240698	L. multiflorum	Cross pollination	France	C4
272	133	PI 241586	L. multiflorum	Cross pollination	Spain	C4	C1
273		PI 241586	L. multiflorum	Cross pollination	Spain	C4
274		PI 241586	L. multiflorum	Cross pollination	Spain	C4
275	134	PI 251555	L. multiflorum	Cross pollination	Former Serbia and Montenegro	C4	C1
276		PI 251555	L. multiflorum	Cross pollination	Former Serbia and Montenegro	C4
277	135	PI 251826	L. multiflorum	Cross pollination	Australia	C4	C1
278		PI 251826	L. multiflorum	Cross pollination	Australia	C4
279		PI 251826	L. multiflorum	Cross pollination	Australia	C4
280	136	PI 255172	L. multiflorum	Cross pollination	Poland	C4	C1
281		PI 255172	L. multiflorum	Cross pollination	Poland	C4
282		PI 255172	L. multiflorum	Cross pollination	Poland	C4
283	137	PI 274638	L. multiflorum	Cross pollination	Poland	C4	C3
284		PI 274638	L. multiflorum	Cross pollination	Poland	C4
285		PI 274638	L. multiflorum	Cross pollination	Poland	C4
286	138	PI 276665	L. multiflorum	Cross pollination	Germany	C4	C1
287		PI 276665	L. multiflorum	Cross pollination	Germany	C4
288		PI 276665	L. multiflorum	Cross pollination	Germany	C4
289	139	PI 283612	L. multiflorum	Cross pollination	Former Soviet Union	C4	C1
290		PI 283612	L. multiflorum	Cross pollination	Former Soviet Union	C4
291		PI 283612	L. multiflorum	Cross pollination	Former Soviet Union	C4
292	140	PI 306691	L. multiflorum	Cross pollination	Poland	C4	C2
293		PI 306691	L. multiflorum	Cross pollination	Poland	C4
294		PI 306691	L. multiflorum	Cross pollination	Poland	C4
295	141	PI 324711	L. multiflorum	Cross pollination	Afghanistan	C4	C1
296		PI 324711	L. multiflorum	Cross pollination	Afghanistan	C4
297		PI 324711	L. multiflorum	Cross pollination	Afghanistan	C4
298	142	PI 339701	L. multiflorum	Cross pollination	Argentina	C4	C1
299		PI 339701	L. multiflorum	Cross pollination	Argentina	C4
300		PI 339701	L. multiflorum	Cross pollination	Argentina	C4
301	143	PI 343155	L. multiflorum	Cross pollination	Egypt	C4	C1
302		PI 343155	L. multiflorum	Cross pollination	Egypt	C4
303		PI 343155	L. multiflorum	Cross pollination	Egypt	C4
304	144	PI 343156	L. multiflorum	Cross pollination	Egypt	C4	C2
305		PI 343156	L. multiflorum	Cross pollination	Egypt	C4
306		PI 343156	L. multiflorum	Cross pollination	Egypt	C4
307		PI 371951	L. multiflorum	Cross pollination	Bulgaria	C4
308	145	PI 371951	L. multiflorum	Cross pollination	Bulgaria	C4	C2
309		PI 371951	L. multiflorum	Cross pollination	Bulgaria	C4
310	146	PI 376876	L. multiflorum	Cross pollination	New Zealand	C4	C1
311		PI 376876	L. multiflorum	Cross pollination	New Zealand	C4
312		PI 376876	L. multiflorum	Cross pollination	New Zealand	C4
313	147	PI 410154	L. multiflorum	Cross pollination	South Africa	C4	C1
314		PI 410154	L. multiflorum	Cross pollination	South Africa	C4
315		PI 410154	L. multiflorum	Cross pollination	South Africa	C4
316	148	PI 420020	L. multiflorum	Cross pollination	Japan	C4	C1
317		PI 420020	L. multiflorum	Cross pollination	Japan	C4
318		PI 420020	L. multiflorum	Cross pollination	Japan	C4
319	149	PI 478508	L. multiflorum	Cross pollination	Ecuador	C4	C1
320		PI 478508	L. multiflorum	Cross pollination	Ecuador	C4
321		PI 478508	L. multiflorum	Cross pollination	Ecuador	C4
322	150	PI 517948	L. multiflorum	Cross pollination	United States	C4	C1
323		PI 517948	L. multiflorum	Cross pollination	United States	C4
324		PI 517948	L. multiflorum	Cross pollination	United States	C4
325	151	PI 595075	L. multiflorum	Cross pollination	Italy	C4	C1
326		PI 595075	L. multiflorum	Cross pollination	Italy	C4
327		PI 595075	L. multiflorum	Cross pollination	Italy	C4
328	152	PI 595076	L. multiflorum	Cross pollination	Italy	C4	C1
329		PI 595076	L. multiflorum	Cross pollination	Italy	C4
330		PI 595076	L. multiflorum	Cross pollination	Italy	C4
331	153	PI 600748	L. multiflorum	Cross pollination	United Kingdom	C4	C2
332		PI 600748	L. multiflorum	Cross pollination	United kingdom	C4
333		PI 600748	L. multiflorum	Cross pollination	United kingdom	C4
334	154	PI 610794	L. multiflorum	Cross pollination	Belgium	C4	C1
335		PI 610794	L. multiflorum	Cross pollination	Belgium	C4
336		PI 610794	L. multiflorum	Cross pollination	Belgium	C4
337	155	PI 610800	L. multiflorum	Cross pollination	Italy	C4	C1
338		PI 610800	L. multiflorum	Cross pollination	Italy	C4
339		PI 610800	L. multiflorum	Cross pollination	Italy	C4
340	156	PI 610827	L. multiflorum	Cross pollination	Belgium	C4
341		PI 610827	L. multiflorum	Cross pollination	Belgium	C4
342		PI 610827	L. multiflorum	Cross pollination	Belgium	C4
343	157	PI 611144	L. multiflorum	Cross pollination	Hungary	C4	C1
344		PI 611144	L. multiflorum	Cross pollination	Hungary	C4
345		PI 611144	L. multiflorum	Cross pollination	Hungary	C4
346	158	PI 611145	L. multiflorum	Cross pollination	Netherlands	C4	C1
347		PI 611145	L. multiflorum	Cross pollination	Netherlands	C4
348		PI 611145	L. multiflorum	Cross pollination	Netherlands	C4
349	159	PI 632557	L. multiflorum	Cross pollination	Italy	C4	C1
350		PI 632557	L. multiflorum	Cross pollination	Italy	C4
351		PI 632557	L. multiflorum	Cross pollination	Italy	C4
352	not used	PI 634251	L. multiflorum	Cross pollination	United States	C4
353		PI 634251	L. multiflorum	Cross pollination	United States	C4
354		PI 634251	L. multiflorum	Cross pollination	United States	C4
355	not used	W6 20321	L. multiflorum	Cross pollination	United States	C4
356		W6 20321	L. multiflorum	Cross pollination	United States	C4
357		W6 20321	L. multiflorum	Cross pollination	United States	C4
1 Used in nuclear SSR markers study
2 Used in cytoplast gene markers study
3 PI and W6 numbers are from National Plant Germplasm System, GRIN-USDA, ARS
4 Group based on nuclear SSR markers (Fig. 3)
5 Group based on cytoplast markers (Fig. 4)
