# Supplementary material for: Genetic Diversity and Structure of Lolium Species Surveyed on Nuclear Simple Sequence Repeat and Cytoplasmic Markers
Source: Front Plant Sci. 2017 Apr 21;8:584. doi: 10.3389/fpls.2017.00584 (PMC5399756; doi:10.3389/fpls.2017.00584)
Supplement: Table S2 — Nuclear SSR markers information used in this study. [file Table2.XLSX]

## Sheet: Sheet1
Table S2 Nuclear SSR markers information used in this study
Marker	LG	Allele No.	Genotype No.	PIC	Major Allele Frequency	Gene Diversity	Forword primer	Tm (°C)	Reverse primer	Tm (°C)	Repeat motif
LMSSRST7G4	1	23	120	0.93	0.120448	0.932196	AGCGCGTGAGAAATAAGCGG	59.1	GTTGGCCTCCTCGATCTGGA	59.8	(GA)11
LMSSRTA5C12	1	19	54	0.82	0.291317	0.838045	TCCCTTCCTCCCACTCCGAG	61.3	TCCGAAGCCCTAGCAACAGC	60.7	(GAA)8
LMSSR01-10C	1	14	36	0.53	0.661064	0.547297	TTCCTAGATGTTAGGGTTTTCTGC	55.6	TCCTCTAGGAGCTAGCTTGGG	58.5	(GT)10
LMSSRM4213	1	12	33	0.72	0.417367	0.748609	CACCTCCCGCTGCATGGCATGT	65.5	TACAACGACATGTCAAGGT	52.4	(GT)8AGGT
LMSSR02-04A	2	33	72	0.79	0.428571	0.800104	TCCATGTGCCAGAACCATGA	57.5	GTGCAAGTGGGAGACTGTTGG	59.6	(CAA)27
LMSSR02-11G	2	24	96	0.87	0.207283	0.881207	AGAGGGGCCAGGCGGTATTA	61.1	GACGTGCCATTTTGCCTTCC	58.7	(AC)13
LMSSR09-07G	2	9	12	0.48	0.62605	0.535575	CAAGTTTCTTTTTTGAGGATCTCCG	55.5	GGATTCACTCGGTTCACCGG	59.2	(GT)11
LMSSR09-09C	2	23	39	0.69	0.481793	0.718032	GCGTGCAACATGGAGACACC	60.4	CGGGCTTATAGATGTGCCCG	59.1	(CA)5..(CA)7
LMSSR10-10C	2	19	75	0.82	0.365546	0.827598	GCAAGATCAAAACCTAACACTCCC	57.3	CTGAGATAGTCTCGAATAACGTTTTCC	55.9	(GT)11
LMSSR01-08H	3	28	99	0.91	0.221289	0.91812	ATGGAACTCTGGCACACCAG	58.4	GCATGGCTACATCCTTCCAG	57.1	(AC)17(AG)9
LMSSR18-02E	3	17	35	0.77	0.411765	0.783776	CATAGGTCCAGGAGGACATA	53.9	GCAGGTGATAGATAGTTCGTG	53.9	(TA)7..(TA)2
LMSSRT109A9	3	15	30	0.78	0.288515	0.807299	TCCAACACCCACCCAAGAAG	58.5	ACCTTGCCGAAGTTGCCCTC	61.4	(GA)17
LMSSRS393D1	4	25	67	0.87	0.254902	0.87832	AGCAGCCGAATGCATACTGC	59.4	CAGCCATGGCACACCAGACA	61.4	(TG)19
LMSSRT134B5	4	23	73	0.9	0.218487	0.90497	AGGAGGGAGATAGATAGAGATCCCA	57.8	GTCGACCCGGAGCATGAAAC	59.6	(GA)12
LMSSR02-10E	4	29	60	0.77	0.462185	0.765761	TCATTTACATCCACCCGCCC	58.6	TTCTTGACTTGGAAATGAGCCG	56.6	(AC)26
LPSSRH01H06	4	23	97	0.9	0.203081	0.904534	ATTGACTGGCTTCCGTGTT	55.7	CGCGATTGCAGATTCTTG	53.5	(CA)9
LMSSRPR14	4	23	50	0.8	0.364146	0.819206	CCTTTTCGCCTTCGTA	50.6	CACCAACATTGCCGAGTG	55.9	(GT)2GG(GT)10
IRGSSR252	4	36	93	0.88	0.310924	0.88054	GTGCACTTATGCTCAACAAA	52.8	CAGCATAGAGCATCATCAGA	53	(TTA)19
LMSSRHL5D12	5	20	48	0.78	0.378151	0.798896	CGGTAGCGTACACAAGAACAAGC	59.2	GCCGGAGCTGCAGTACATGA	60.7	(TA)2..(TA)8
LMSSRS143D2	5	18	60	0.87	0.242297	0.877535	CTAACTGCTGCCAGATTGACACG	59.2	GGATGTCGGGGACAAACCAG	59.4	(AC)3..(AC)8
LMSSR14-01Ca	5	19	61	0.85	0.308123	0.860101	ATTCTAGGAGCTGAGCGAG	54.7	ATGACTACATTGTGTCTTGCC	54.1	(TA)10
LMSSR16-04F	5	19	69	0.9	0.201681	0.902435	GTGCTGATCTAATCCCCACAGC	59	GGCACGCCAATTCATACGAG	57.8	(AC)11
LMSSR17-04E	5	25	74	0.87	0.256303	0.882843	CGAACGCCTACATGCATGCG	60.5	GAGCAGTTCGCCAGGGAGAA	60.4	(GT)10
LMSSRC6D6	6	32	99	0.94	0.155462	0.94315	CTGAAATCCCGACGATTGCC	57.6	ACTCGTGCTTCGTGCACTGC	61.5	(CA)10
LMSSRST1E4	6	22	58	0.85	0.322129	0.860846	CCTGGGACGTGTGCACGTAA	60.7	CATGGTGCTCATCAGGGACG	59.4	(CA)9
LMSSR01-02H	6	31	113	0.92	0.203081	0.927465	CAGTTGCAAAGCCGATTTCG	56.6	ACAGTTGGAGTTAACCCCATAGTCA	58.1	(CA)5..(CA)26
LMSSR08-12G	6	27	96	0.93	0.137255	0.935135	TAGGCGGCAGCCATGAGTAG	60	AAGAGATGTCTGCAGGACACACG	59.7	(GT)11
LMSSRFL33A9	6	24	68	0.89	0.235294	0.894291	CAGCACATTGGCACGAGCTT	59.8	TCCTGCTATTTGAAGAAGACGACG	57.5	(TC)8
LMSSRST12H9	7	30	94	0.95	0.0770308	0.948497	TCACCTTATCCTCTATCGTTTTGACC	56.8	GATGTCCCATGGCTCGAGCT	60.4	(GA)11
LMSSR02-05D	7	30	97	0.92	0.196078	0.921981	ACTGCCTGCACTGGTGCTTG	61.8	GCTTACTTCTGCTGACACTGTTTTACA	58	(GT)14
LMSSRLP165	7	35	79	0.78	0.442577	0.786683	CCATCACCTCCACTAT	48.8	AGCTCGCAGTCTGTTG	53.5	(CT)14
LMSSRT132E	7	28	55	0.89	0.229692	0.894448	CCACCACATCCCTTTCCTCC	59.1	TGACCCAGACGGCGTAGATG	59.8	(GA)6(AAG)10
Mean		23.59	69.13	0.83	0.303746	0.841422
LG: Linkage group
PIC: Polymorphism Information Content
