# Supplementary material for: Genetic Diversity and Structure of Lolium Species Surveyed on Nuclear Simple Sequence Repeat and Cytoplasmic Markers
Source: Front Plant Sci. 2017 Apr 21;8:584. doi: 10.3389/fpls.2017.00584 (PMC5399756; doi:10.3389/fpls.2017.00584)
Supplement: Table S3 — Cytoplasm gene markers information used in this study. [file Table3.XLSX]

## Sheet: Sheet1
Table S3 Cytoplasm gene markers information used in this study
Marker Name	Category	Allele No.	Genotype N.o	PIC	Major Allele Frequency	Gene Diversity	Forword primer	Tm (°C)	Reverse primer	Tm (°C)	Source	Reference
16S	chloroplast	6	6	0.626347	0.48125	0.674531	ACGGGTGAGTAACGCGTAAG	57.9	CTTCCAGTACGGCTACCTTG	56.2	tobacco	1
atpH	chloroplast	3	3	0.254821	0.8375	0.280391	TTGACCAACTCCAGGTCCAA	57.1	CCGCAGCTTATATAGGCGAA	55.7	spinach	1
petA	chloroplast	6	6	0.760059	0.29375	0.791562	TATGAAAATCCACGAGAAGC	51.5	TATCAGCAATGCAGTTCATC	51.9	tobacco	1
psaA	chloroplast	7	7	0.743104	0.39375	0.770312	AAGAATGCCCATGTTGTGGC	57.7	TTCGTTCGCCGGAACCAGAA	59.9	tobacco	1
ORF100	chloroplast	6	6	0.665479	0.45	0.706562	AGTCCACTCAGCCATCTCTC	57	GGCCATCATTTTCTTCTTTAG	50.9	rice	2
ORF100-1	chloroplast	4	4	0.138654	0.925	0.142266	GCCTGCAGTAAGTGGACCTGACTCC	63.8	GCGGATCCGAGGTCGTGGTAAATCC	63.9	rice	2
rrn18	mitochondria	5	5	0.600347	0.5	0.653516	GATCAGCCACACTGGGAC	57	GTTTCGCTCGTTATAGGAC	51.8	Carrot	3
Mean		5.28571	5.28571	0.541259	0.554464	0.574163
PIC: Polymorphism Information Content
Ref. 1: Kishimoto S, Aida R, Shibata M (2003) Identification of chloroplast DNA variations by PCR-RFLP analysis in Dendranthema. J Jpn Soc Hort Sci 72(3): 197–204
Ref. 2: Nakamura I, Kameya N, Kato Y, Yamanaka S, Jomori H, Sato YI (1998) A proposal for identifying the short ID sequence which addresses the plastid subtype of higher plants. Breed Sci 47: 385–388
Ref. 3: Robison M and Wolyn D (2002) Complex organization of the mitochondrial genome of petaloid CMS carrot. Mol Genet Genomics 268:232–239
