# Supplementary material for: Genetic Diversity and Structure of Lolium Species Surveyed on Nuclear Simple Sequence Repeat and Cytoplasmic Markers
Source: Front Plant Sci. 2017 Apr 21;8:584. doi: 10.3389/fpls.2017.00584 (PMC5399756; doi:10.3389/fpls.2017.00584)
Supplement: Table S4 — Summary statistics for each group (K = 3) in Figure 1. [file Table4.XLSX]

## Sheet: Sheet1
Table S4 Summary statistics for each group (K = 3) in Figure 1
Group	Species (No. of sample)			Proportion (%)	Total sample
G1	L. multiflorum (126)	L. perenne (3)		36.1	129
G2	L. temulentum (34)	L. persicum (19)	L. remotum (2)	15.4	55
G3	L.rigidum (76)	L. perenne (83)	L. multiflorum (5)	48.5	173
	L. edwardii (1)	L. subulatum (4)	L. canariense (4)
