# Supplementary material for: Genetic Diversity and Structure of Lolium Species Surveyed on Nuclear Simple Sequence Repeat and Cytoplasmic Markers
Source: Front Plant Sci. 2017 Apr 21;8:584. doi: 10.3389/fpls.2017.00584 (PMC5399756; doi:10.3389/fpls.2017.00584)
Supplement: Table S6 — Results of AMOVA using 32 nuclear SSR markers and 357 Lolium individuals. [file Table6.XLSX]

## Sheet: Sheet1
Table S6 Results of AMOVA using 32 nuclear SSR markers and 357 Lolium individuals
Source of variation	d.f.	Sum of squares	Variance components	Percentage of variation
Among populations	8	1382.51	2.28801	16.27
Among individuals within populations	348	6855.75	7.92444	56.35
Within individuals	357	1375	3.85154	27.39
Total	713	9613.26	14.064
