# Supplementary material for: Genetic Diversity and Structure of Lolium Species Surveyed on Nuclear Simple Sequence Repeat and Cytoplasmic Markers
Source: Front Plant Sci. 2017 Apr 21;8:584. doi: 10.3389/fpls.2017.00584 (PMC5399756; doi:10.3389/fpls.2017.00584)
Supplement: Table S7 — Results of AMOVA using 6 cpDNA gene markers and 160 Lolium individuals. [file Table7.XLSX]

## Sheet: Sheet1
Table S7 Results of AMOVA using 6 cpDNA gene markers and 160 Lolium individuals
Source of variation	d.f.	Sum of squares	Variance components	Percentage of variation
Among populations	8	97.769	0.28892	16.53
Among individuals within populations	151	440.731	1.45937	83.47
Within individuals	160	0	0	0
Total	319	538.5	1.7483
